# Supplementary material for: Comparative analysis of the ex vivo IFN-gamma responses to CD8+ T cell epitopes within allelic forms of PfAMA1 in subjects with natural exposure to malaria
Source: PLoS One. 2021 Sep 10;16(9):e0257219. doi: 10.1371/journal.pone.0257219 (PMC8432784; doi:10.1371/journal.pone.0257219)
Supplement: S1 Table — For each peptide set, the table also shows the HLA alleles that were predicted to bind to the 3D7 variant peptides and the specific subjects whose PBMCs were tested. (XLSX) [file pone.0257219.s001.xlsx]

## Sheet: Sheet1
Allele set	Peptides	Parasite strain source	Predicted HLA binding specificity of the 3D7 allele	Subject PBMCs tested
1	AKDKLFENY	FVO/tm284		v04
	AKDKSFQNY	7G8
	AKDISFQNY	3D7/FC27	B27
2	ATTALSHPN	7G8		v01, v06
	ATTALSHPI	3D7/FVO/FC27/tm284	A01A03, A02
3	AVYDYNDKK	7G8/FVO/tm284		v01
	AVYDDKDKK	3D7/FC27	A03
4	CSRHAGNMN	7G8/FVO/tm284		v01, v02
	CSRHAGNMI	3D7/FC27	A01A03
5	DQSKRNSMF	FVO/tm284		v01
	DESKRNSMF	3D7/7G8/FC27	B44
6	DKLFENYTY	FVO/tm284		v01, v03
	DKSFQNYTY	7G8
	DISFQNYTY	3D7/FC27	A01, A03
7	DKMDQPQHY	FVO/tm284		v04
	DKMDEPQDY	3D7/7G8	B27
8	DVYHPINEHR	7G8/FC27/tm284		v01
	DVYRPINEHR	3D7	A03
9	EHREHSKEY	7G8		v04
	EHREHPKEY	3D7/FVO/FC27/tm284	B27
10	EEVCPRKNL	FVO/tm284		v04
	EKVCPRKNL	3D7/7G8/FC27	B27
11	EIVSNSTCN	7G8/FC27		v01
	EMVSNSTCR	3D7/FVO/tm284	A03
12	NPLMSPITL	7G8/FVO/tm284		v03, v07
	EPLMSPMTL	3D7/FC27	B07
13	KTQKCEIFNV	7G8		v02
	ETQKCEIFNV	3D7/ FVO/FC27/tm284	A02
14	FAFPPTNPL	7G8/FVO/tm284		v03, v04, v06
	FAFPPTEPL	3D7/FC27	A02, B27
15	FKADRYKSR	7G8		v04
	FKADRYKSH	3D7/ FVO/FC27/tm284	B27
16	FENYTYLSK	FVO/tm284		v04
	FQNYTYLSK	3D7/7G8/FC27	B27
17	FVCKCVEKR	7G8		v01
	FVCKCVERR	3D7/ FVO/FC27/tm284	A03
18	HGKGYNWGNY	3D7/ FVO/FC27/tm284		v03, v04
	RGKGYNWGNY	7G8	A01
19	HPIEVEHNF	FVO/FC27/tm284		v03, v07
	HPNEVEHNF	7G8
	HPIEVENNF	3D7	B07
20	HPYQKSDVY	7G8/FC27/tm284		v01, v03, v06, v07
	HPYQNSDVY	3D7	A03, B07
21	IEVEHNFPC	FVO/FC27/tm284		v01
	IEVENNFPC	3D7	B44
22	KLFENYTYL	FVO/tm284		v04, v06, v07
	KSFQNYTYL	7G8
	ISFQNYTYL	3D7/FC27	A02, B27, B58
23	KADRYKSRGK	7G8		v05
	KADRYKSHGK	3D7/ FVO/FC27/tm284	A03
24	NMKIIIASS	FVO/tm284		v01
	KMKIIIASS	3D7/7G8/FC27	A01A03
25	KPTYDNMKI	FVO/tm284		v07
	KPTYDKMKI	3D7/7G8/FC27	B07
26	KSHGKGYNW	3D7/ FVO/FC27/tm284		v07
	KSRGKGYNW	7G8	B58
27	KSTSRNDEM	FVO/tm284		v07
	KSNSRNDEM	3D7/7G8/FC27	B58
28	ISPMTLNGMR	FVO/tm284		v01
	ISPMTLDHMR	7G8
	MSPMTLDEMR	3D7/FC27	A03
29	MTLNGMRDFY	FVO/tm284		v03
	MTLDHMRDFY	7G8
	MTLDEMRHFY	3D7/FC27	A01
30	IVSNSTCNF	7G8/FC27		v03, v07
	MVSNSTCRF	3D7/FVO/tm284	A01, B58
31	NEFSANDLF	7G8/FVO/tm284		v01, v03
	NEFPAIDLF	3D7	B44
32	HNFPCSLYK	7G8/ FVO/FC27/tm284		v01
	NNFPCSLYK	3D7	A03
33	RDFYKNNEY	7G8/ FVO/tm284		v03
	RHFYKDNKY	3D7/FC27	A01
34	RYKSRGKGY	7G8		v01, v02
	RYKSHGKGY	3D7/FVO/FC27/tm284	A01A03
35	LFENYTYLSK	FVO/tm284		v05
	SFQNYTYLSK	3D7/7G8/FC27	A03
36	STCNFFVCK	7G8/FC27		v01, v05
	STCRFFVCK	3D7/FVO/tm284	A03
37	TALSHPNEV	7G8		v03
	TALSHPIEV	3D7/FVO/FC27/tm284	A02
38	TLNGMRDFYK	FVO/tm284		v05
	TLDHMRDFYK	7G8
	TLDEMRHFYK	3D7/FC27	A03
39	KPVATGNQD	7G8/FVO/tm284		v07
	TPVATGNQY	3D7/FC27	B07
40	VEHNFPCSLY	7G8/ FVO/FC27/tm284		v03
	VENNFPCSLY	3D7	A01
41	VSNSTCNFF	7G8/FC27		v07
	VSNSTCRFF	3D7/FVO/tm284	B58
42	DLKDGGFAF	7G8/FVO/tm284		v03
	YLKDGGFAF	3D7/FC27	B07
